# Supplementary material for: An evaluation of KIF20A as a prognostic factor and therapeutic target for lung adenocarcinoma using integrated bioinformatics analysis
Source: Front Bioeng Biotechnol. 2022 Dec 23;10:993820. doi: 10.3389/fbioe.2022.993820 (PMC9816395; doi:10.3389/fbioe.2022.993820)
Supplement: Supplementary file 1 [file DataSheet1.ZIP]

Archive with 1 entries (1 files):
- SupplementaryFiles.docx
